# Supplementary material for: Inhibitory effect of carvedilol on bedaquiline metabolism in vitro and in vivo
Source: PeerJ. 2025 Apr 30;13:e19313. doi: 10.7717/peerj.19313 (PMC12049102; doi:10.7717/peerj.19313)
Supplement: Supplemental Information 1 [file peerj-13-19313-s001.zip]

Archive with 13 entries (12 files):
- supplementary files 1/
- supplementary files 1/Fig.2A.xlsx
- supplementary files 1/Fig.2B-C.xlsx
- supplementary files 1/Fig.3A.xlsx
- supplementary files 1/Fig.3B.xlsx
- supplementary files 1/Fig.3C.xlsx
- supplementary files 1/Fig.4A.xlsx
- supplementary files 1/Fig.4B.xlsx
- supplementary files 1/Fig.4C.xlsx
- supplementary files 1/Fig.5-3A4.xlsx
- supplementary files 1/Fig.5-HLM.xlsx
- supplementary files 1/Fig.5-RLM.xlsx
- supplementary files 1/Fig.6.xlsx
